# Supplementary material for: Macrophage dysfunction initiates colitis during weaning of infant mice lacking the interleukin-10 receptor
Source: eLife. 2017 Jul 5;6:e27652. doi: 10.7554/eLife.27652 (PMC5531923; doi:10.7554/eLife.27652)
Supplement: Figure 3—source data 2. — DOI: http://dx.doi.org/10.7554/eLife.27652.010 [file elife-27652-fig3-data2.r]

#read in counts to plot:
counts <- read.csv(counts.csv)
library(gplots)
heatmap.2(as.matrix(counts), 
          dendrogram = "none", 
          scale = "row", 
          col = colorRampPalette(c("blue","white","red"))(300),
          trace = "none",
          Colv = FALSE, 
          Rowv = FALSE,
          labRow = row.names(counts))
